# Supplementary material for: COVID-19 and One-Carbon Metabolism
Source: Int J Mol Sci. 2022 Apr 10;23(8):4181. doi: 10.3390/ijms23084181 (PMC9026976; doi:10.3390/ijms23084181)
Supplement: Supplementary file 1 [file ijms-23-04181-s001.zip]

Archive with 1 entries (1 files):
- 4-10-22 COVID-19 & OCM, Supplementary Table S1, Table S2.pdf
